# Supplementary material for: A framework for fused deposition modelling process evaluation using multivariate process capability analysis
Source: PLoS One. 2024 Dec 5;19(12):e0308380. doi: 10.1371/journal.pone.0308380 (PMC11620355; doi:10.1371/journal.pone.0308380)
Supplement: S1 Data — (XLSX) [file pone.0308380.s001.xlsx]

## Sheet: Sheet2
Original data			Transformed data			Standardized Data
Height-	Diameter-	Wall thickness-	Height_T	Diameter_T	Wall thickness_T	Height_STD	Diameter_STD	Wall thickness_STD				Original Specifications
11.935	14.481	0.5045	-0.0720318	1.05452	1.84046	-0.140004	1.16756	1.5634				QC	Nominal Dimensions	Specification limits according to ISO standard								Tolerance limits		Process mean	Process STD
11.9505	14.37	0.442	0.581043	-0.59718	-0.0242684	0.477194	-0.587586	-0.0849398						Fine limits		Medium limits		Coarse limits		Very Coarse limits
11.9585	14.383	0.4735	0.984986	-0.320464	1.32638	0.858947	-0.29354	1.10898						USL	LSL	USL	LSL	USL	LSL	USL	LSL	USL	LSL
11.942	14.4055	0.4355	0.204262	0.097143	-0.781511	0.121112	0.15022	-0.754309				Height (mm)	12	12.1	11.9	12.2	11.8	12.5	11.5	13	11	11.97	11.8966	11.9333	0.0367023
11.9005	14.365	0.4465	-1.12232	-0.709825	0.325849	-1.1326	-0.707285	0.224549				Diameter (mm)	14.5	14.6	14.4	14.7	14.3	15	14	15.5	13.5	14.4843	14.3364	14.4104	0.0739412
11.9165	14.3155	0.422	-0.688134	-1.85975	-2.1496	-0.72226	-1.92922	-1.96364				Wall thickness (mm)	0.45	0.5	0.4	0.55	0.35	0.65	0.25	0.75	0.15	0.478869	0.425073	0.451971	0.0268981
11.9705	14.362	0.461	1.69703	-0.778802	0.989651	1.53188	-0.780582	0.81132				0
11.939	14.37	0.43656	0.0824199	-0.59718	-0.638081	0.00596337	-0.587586	-0.627523				Transformed Specifications
11.945	14.3615	0.457	0.331668	-0.790388	0.848589	0.241519	-0.792894	0.686628				QC	Nominal Dimensions	Specification limits according to ISO standard								Tolerance limits		Process mean	Process STD
11.965	14.444	0.504	1.35395	0.652881	1.83414	1.20765	0.740762	1.55781						Fine limits		Medium limits		Coarse limits		Very Coarse limits
11.921	14.47	0.4395	-0.551214	0.94544	-0.277064	-0.592862	1.05164	-0.3084						USL	LSL	USL	LSL	USL	LSL	USL	LSL	USL	LSL
11.932	14.4775	0.4485	-0.182319	1.02064	0.449979	-0.244233	1.13156	0.334274				Height (mm)	3.84626	7.69295	-1.13474	9.16286	-2.84099	11.2192	-5.04756	12.8115	-6.69065	3.25049	-3.09827	0.0761099	1.05813
11.9295	14.404	0.449	-0.270851	0.0716864	0.478698	-0.3279	0.123169	0.359661				Diameter (mm)	1.22639	1.90143	0.00219281	2.36035	-2.17093	3.21846	-4.64059	4.01663	-5.89153	2.77897	-2.86742	-0.0442238	0.941065
11.8035	14.3	0.4525	-2.79793	-2.17093	0.658692	-2.71616	-2.2599	0.518767				Wall thickness (mm)	0.533692	1.78194	-2.98674	2.28176	-3.76467	2.83153	-4.44947	3.16746	-4.8301	3.46566	-3.32201	0.071822	1.13128
11.97	14.394	0.453	1.66466	-0.10656	0.681816	1.50128	-0.0662401	0.539208
11.851	14.4615	0.427	-2.12005	0.855583	-1.7837	-2.07551	0.956159	-1.6402				Estimated MPCI		0.1565		0.669		0.8896		0.985		0.884
11.89	14.406	0.454	-1.37084	0.105557	0.726411	-1.36746	0.15916	0.578628
11.9615	14.427	0.4315	1.15048	0.428746	-1.31449	1.01535	0.50259	-1.22544
11.9665	14.4095	0.4515	1.44468	0.16346	0.610659	1.29338	0.22069	0.476308
11.891	14.4355	0.4495	-1.34823	0.544533	0.506589	-1.34609	0.625629	0.384315
11.945	14.5255	0.533	0.331668	1.42998	2.14142	0.241519	1.56653	1.82943
11.9455	14.3885	0.4265	0.353471	-0.21114	-1.82651	0.262124	-0.17737	-1.67804
11.976	14.3665	0.4285	2.06813	-0.675711	-1.64492	1.88259	-0.671035	-1.51752
11.9635	14.3665	0.4365	1.26535	-0.675711	-0.64607	1.12391	-0.671035	-0.634585
11.972	14.392	0.4505	1.79554	-0.144042	0.560047	1.62498	-0.10607	0.431569
11.919	14.5045	0.427	-0.612977	1.26439	-1.7837	-0.651232	1.39057	-1.6402
11.9425	14.3135	0.435	0.225099	-1.90199	-0.850274	0.140805	-1.97411	-0.815092
11.948	14.3595	0.4435	0.465039	-0.836971	0.105483	0.367563	-0.842394	0.0297549
11.9435	14.3745	0.424	0.267245	-0.4986	-2.01832	0.180635	-0.482833	-1.84759
11.925	14.387	0.4355	-0.423045	-0.240485	-0.781511	-0.471734	-0.208552	-0.754309
11.901	14.4515	0.4365	-1.10984	0.742894	-0.64607	-1.1208	0.836412	-0.634585
11.9115	14.335	0.4385	-0.83207	-1.42024	-0.392368	-0.858289	-1.46219	-0.410324		Height_STD	Diameter_STD	Wall thickness_STD
11.94	14.7705	0.486	0.12244	2.61336	1.57037	0.0437846	2.82402	1.32465	Height_STD	0.98
11.9125	14.436	0.444	-0.803933	0.551105	0.145569	-0.831698	0.632612	0.0651889	Diameter_STD	-0.0053767	0.98
11.9001	14.4335	0.447	-1.1335	0.517987	0.358373	-1.14316	0.59742	0.253298	Wall thickness_STD	0.071555	0.375403	0.98
11.9045	14.3355	0.443	-1.02065	-1.40844	0.0638712	-1.03651	-1.44966	-0.00702816
11.9015	14.3865	0.4425	-1.09729	-0.250345	0.0206492	-1.10894	-0.21903	-0.0452346
11.9245	14.4475	0.445	-0.439419	0.695507	0.221486	-0.487208	0.786058	0.132296
11.907	14.364	0.4415	-0.954923	-0.73271	-0.0709662	-0.974393	-0.731604	-0.126219
11.9505	14.3815	0.433	0.581043	-0.3511	-1.12278	0.477194	-0.326094	-1.05598
11.956	14.412	0.44	0.853103	0.203779	-0.222519	0.734309	0.263534	-0.260184
11.966	14.3725	0.4475	1.4142	-0.542067	0.389866	1.26458	-0.529021	0.281137
11.9705	14.343	0.4325	1.69703	-1.22991	-1.18837	1.53188	-1.25994	-1.11395
11.937	14.4455	0.447	0.00409496	0.671285	0.358373	-0.0680588	0.760319	0.253298
11.9555	14.382	0.4365	0.827362	-0.340849	-0.64607	0.709982	-0.315202	-0.634585
11.948	14.495	0.52	0.465039	1.18301	2.01668	0.367563	1.30409	1.71917
11.9358	14.409	0.4455	-0.0418383	0.155293	0.257471	-0.111469	0.212012	0.164106
11.939	14.3735	0.4595	0.0824199	-0.520263	0.939279	0.00596337	-0.505852	0.766794
11.935	14.4665	0.513	-0.0720318	0.909061	1.94141	-0.140004	1.01299	1.65264
11.95	14.4585	0.5215	0.557475	0.822605	2.032	0.454921	0.921115	1.73271
11.8035	14.3	0.422
11.976	14.7705	0.533
